# Supplementary material for: A review of Norwegian Gymnometriocnemus (Diptera, Chironomidae) including the description of two new species and a new name for Gymnometriocnemus volitans (Goetghebuer) sensu Brundin
Source: Zookeys. 2015 Jun 17;(508):127–42. doi: 10.3897/zookeys.508.9874 (PMC4492210; doi:10.3897/zookeys.508.9874)
Supplement: XML Treatment for Chaetocladius volitans [file zookeys.508.9874-treatment1.xml]

<!DOCTYPE tp:taxon-treatment
  PUBLIC "-//TaxonX//DTD Taxonomic Treatment Publishing DTD v0 20100105//EN" "tax-treatment-NSO.dtd">
<tp:taxon-treatment xmlns:tp="http://www.plazi.org/taxpub"><tp:treatment-meta><kwd-group><label>Taxon classification</label><kwd><named-content content-type="kingdom">Animalia</named-content></kwd><kwd><named-content content-type="order">Diptera</named-content></kwd><kwd><named-content content-type="family">Chironomidae</named-content></kwd></kwd-group><mixed-citation publication-type="journal"><person-group><name><surname>Stur</surname><given-names>Elisabeth</given-names></name><name><surname>Ekrem</surname><given-names>Torbjørn</given-names></name></person-group><article-title>A review of Norwegian <italic><tp:taxon-name><tp:taxon-name-part taxon-name-part-type="genus">Gymnometriocnemus</tp:taxon-name-part></tp:taxon-name></italic> (<tp:taxon-name><tp:taxon-name-part taxon-name-part-type="order">Diptera</tp:taxon-name-part></tp:taxon-name>, <tp:taxon-name><tp:taxon-name-part taxon-name-part-type="family">Chironomidae</tp:taxon-name-part></tp:taxon-name>) including the description of two new species and a new name for <italic><tp:taxon-name><tp:taxon-name-part taxon-name-part-type="genus">Gymnometriocnemus</tp:taxon-name-part> <tp:taxon-name-part taxon-name-part-type="species">volitans</tp:taxon-name-part></tp:taxon-name></italic> (Goetghebuer) sensu Brundin</article-title><source>Zookeys</source><day>17</day><month>6</month><year>2015</year><volume>2015</volume><issue>508</issue><fpage>127</fpage><lpage>142</lpage><pub-id pub-id-type="doi">10.3897/zookeys.508.9874</pub-id></mixed-citation></tp:treatment-meta><tp:nomenclature><tp:taxon-name>
                        <tp:taxon-name-part taxon-name-part-type="genus">Chaetocladius</tp:taxon-name-part>
                        <tp:taxon-name-part taxon-name-part-type="species">volitans</tp:taxon-name-part>
                    </tp:taxon-name><tp:taxon-authority>(Goetghebuer, 1940)</tp:taxon-authority><tp:taxon-status xmlns:xlink="http://www.w3.org/1999/xlink" xlink:type="simple">comb. n.</tp:taxon-status><tp:nomenclature-citation-list><tp:nomenclature-citation><tp:taxon-name><tp:taxon-name-part taxon-name-part-type="genus">Metriocnemus</tp:taxon-name-part> <tp:taxon-name-part taxon-name-part-type="species">volitans</tp:taxon-name-part></tp:taxon-name><comment> Goetghebuer, 1940: 59.</comment></tp:nomenclature-citation><tp:nomenclature-citation><tp:taxon-name><tp:taxon-name-part taxon-name-part-type="genus">Metriocnemus</tp:taxon-name-part> <tp:taxon-name-part taxon-name-part-type="species">volitans</tp:taxon-name-part></tp:taxon-name><comment> Goetghebuer in <xref ref-type="bibr" rid="B21">Thienemann (1941</xref>: 150, 172).</comment></tp:nomenclature-citation></tp:nomenclature-citation-list></tp:nomenclature><tp:treatment-sec sec-type="Remarks"><title>Remarks.</title><p>Several of the type specimens are quite damaged and many characters are difficult or impossible to observe (Figs <xref ref-type="fig" rid="F1">1</xref>–<xref ref-type="fig" rid="F2">2</xref>). However, it is obvious that they do not belong to <italic><tp:taxon-name><tp:taxon-name-part taxon-name-part-type="genus">Gymnometriocnemus</tp:taxon-name-part></tp:taxon-name></italic>, and the better preserved male specimens show characters that fits the diagnosis of <italic><tp:taxon-name><tp:taxon-name-part taxon-name-part-type="genus">Chaetocladius</tp:taxon-name-part></tp:taxon-name></italic>: wings with coarse punctuation and without macrotrichia on the membrane (Fig. <xref ref-type="fig" rid="F1">1D</xref>), divergent lateral spinules on the tibial spurs (Fig. <xref ref-type="fig" rid="F1">1C</xref>) and a fore leg ratio of 0.75. We are confident that this species should be placed in <italic><tp:taxon-name><tp:taxon-name-part taxon-name-part-type="genus">Chaetocladius</tp:taxon-name-part></tp:taxon-name></italic>, but due to the state of the specimens and the unrevised nature of the genus, we have not attempted to compare <italic><tp:taxon-name><tp:taxon-name-part taxon-name-part-type="genus">Chaetocladius</tp:taxon-name-part> <tp:taxon-name-part taxon-name-part-type="species">volitans</tp:taxon-name-part></tp:taxon-name></italic> with other species in <italic><tp:taxon-name><tp:taxon-name-part taxon-name-part-type="genus">Chaetocladius</tp:taxon-name-part></tp:taxon-name></italic>.</p><fig id="F2" position="float" orientation="portrait"><label>Figure 2.</label><caption><p>Syntype of <italic><tp:taxon-name><tp:taxon-name-part taxon-name-part-type="genus">Metriocnemus</tp:taxon-name-part> <tp:taxon-name-part taxon-name-part-type="species">volitans</tp:taxon-name-part></tp:taxon-name></italic>, hypopygium (scale bar = 100 µm).</p></caption><graphic xmlns:xlink="http://www.w3.org/1999/xlink" xlink:href="zookeys-508-127-g002.jpg" position="float" orientation="portrait" xlink:type="simple" id="oo_45367.jpg"/></fig></tp:treatment-sec><tp:treatment-sec><!--Section generated to contain objects referenced in tp:taxon-treatment.--><fig id="F1" position="float" orientation="portrait"><label>Figure 1.</label><caption><p>Syntype specimens of <italic><tp:taxon-name><tp:taxon-name-part taxon-name-part-type="genus">Metriocnemus</tp:taxon-name-part> <tp:taxon-name-part taxon-name-part-type="species">volitans</tp:taxon-name-part></tp:taxon-name></italic>. <bold>A, B</bold> specimens and labels on pins <bold>C</bold> hind tibial comb and spur (scale bar = 50 µm) <bold>D</bold> wing tip.</p></caption><graphic xmlns:xlink="http://www.w3.org/1999/xlink" xlink:href="zookeys-508-127-g001.jpg" position="float" orientation="portrait" xlink:type="simple" id="oo_45366.jpg"/></fig></tp:treatment-sec><ref-list><ref id="B21"><mixed-citation xmlns:xlink="http://www.w3.org/1999/xlink" xlink:type="simple"><person-group><name name-style="western"><surname>Thienemann</surname><given-names>A</given-names></name></person-group> (<year>1941</year>) <article-title>Lappländische Chironomiden und ihre Wohngewässer. (Ergebnisse von Untersuchungen im Abiskogebiet in Schwedisch- Lappland.).</article-title> <source>Archiv für Hydrobiologie Supplement</source> <volume>17</volume>: <fpage>1</fpage>–<lpage>253</lpage>.</mixed-citation></ref></ref-list></tp:taxon-treatment>
