# Supplementary material for: A review of Norwegian Gymnometriocnemus (Diptera, Chironomidae) including the description of two new species and a new name for Gymnometriocnemus volitans (Goetghebuer) sensu Brundin
Source: Zookeys. 2015 Jun 17;(508):127–42. doi: 10.3897/zookeys.508.9874 (PMC4492210; doi:10.3897/zookeys.508.9874)
Supplement: XML Treatment for Gymnometriocnemus brevitarsis [file zookeys.508.9874-treatment2.xml]

<!DOCTYPE tp:taxon-treatment
  PUBLIC "-//TaxonX//DTD Taxonomic Treatment Publishing DTD v0 20100105//EN" "tax-treatment-NSO.dtd">
<tp:taxon-treatment xmlns:tp="http://www.plazi.org/taxpub"><tp:treatment-meta><kwd-group><label>Taxon classification</label><kwd><named-content content-type="kingdom">Animalia</named-content></kwd><kwd><named-content content-type="order">Diptera</named-content></kwd><kwd><named-content content-type="family">Chironomidae</named-content></kwd></kwd-group><mixed-citation publication-type="journal"><person-group><name><surname>Stur</surname><given-names>Elisabeth</given-names></name><name><surname>Ekrem</surname><given-names>Torbjørn</given-names></name></person-group><article-title>A review of Norwegian <italic><tp:taxon-name><tp:taxon-name-part taxon-name-part-type="genus">Gymnometriocnemus</tp:taxon-name-part></tp:taxon-name></italic> (<tp:taxon-name><tp:taxon-name-part taxon-name-part-type="order">Diptera</tp:taxon-name-part></tp:taxon-name>, <tp:taxon-name><tp:taxon-name-part taxon-name-part-type="family">Chironomidae</tp:taxon-name-part></tp:taxon-name>) including the description of two new species and a new name for <italic><tp:taxon-name><tp:taxon-name-part taxon-name-part-type="genus">Gymnometriocnemus</tp:taxon-name-part> <tp:taxon-name-part taxon-name-part-type="species">volitans</tp:taxon-name-part></tp:taxon-name></italic> (Goetghebuer) sensu Brundin</article-title><source>Zookeys</source><day>17</day><month>6</month><year>2015</year><volume>2015</volume><issue>508</issue><fpage>127</fpage><lpage>142</lpage><pub-id pub-id-type="doi">10.3897/zookeys.508.9874</pub-id></mixed-citation></tp:treatment-meta><tp:nomenclature><tp:taxon-name>
                        <tp:taxon-name-part taxon-name-part-type="genus">Gymnometriocnemus</tp:taxon-name-part>
                        <tp:taxon-name-part taxon-name-part-type="species">brevitarsis</tp:taxon-name-part>
                    </tp:taxon-name><tp:taxon-authority>Edwards, 1932</tp:taxon-authority></tp:nomenclature><tp:treatment-sec sec-type="Remarks"><title>Remarks.</title><p>We have only seen two females from eastern and central Norway. The two specimens fit Edwards’ description for <!--PageBreak--><italic><tp:taxon-name><tp:taxon-name-part taxon-name-part-type="genus">Gymnometriocnemus</tp:taxon-name-part> <tp:taxon-name-part taxon-name-part-type="species">brevitarsis</tp:taxon-name-part></tp:taxon-name></italic> and represent the first records of this species in Norway. The wing and antenna are photographed (Fig. <xref ref-type="fig" rid="F3">3A, B</xref>) and leg ratios of fore- mid- and hind legs are measured to be LR<sub>1</sub> 0.41-0.42 [n=2], LR<sub>2</sub> 0.38-0.39 [n=2], LR<sub>3</sub> 0.50-0.53 [n=2] respectively. Only females are known and partial COI gene sequences do not reveal close relationships to any other species in <italic><tp:taxon-name><tp:taxon-name-part taxon-name-part-type="genus">Gymnometriocnemus</tp:taxon-name-part></tp:taxon-name></italic>. Subgeneric placement of <italic><tp:taxon-name><tp:taxon-name-part taxon-name-part-type="genus">Gymnometriocnemus</tp:taxon-name-part> <tp:taxon-name-part taxon-name-part-type="species">brevitarsis</tp:taxon-name-part></tp:taxon-name></italic> is therefore not possible.</p><fig id="F3" position="float" orientation="portrait"><label>Figure 3.</label><caption><p>Female <italic><tp:taxon-name><tp:taxon-name-part taxon-name-part-type="genus">Gymnometriocnemus</tp:taxon-name-part></tp:taxon-name></italic>. <bold>A–C</bold> <italic><tp:taxon-name><tp:taxon-name-part taxon-name-part-type="genus">Gymnometriocnemus</tp:taxon-name-part> <tp:taxon-name-part taxon-name-part-type="species">brevitarsis</tp:taxon-name-part></tp:taxon-name></italic> (CH-OSF33): <bold>A</bold> Wing <bold>B</bold> Antenna <bold>C</bold> genitalia <bold>D–F</bold> <tp:taxon-name><tp:taxon-name-part taxon-name-part-type="genus">Gymnometriocnemus</tp:taxon-name-part> (<tp:taxon-name-part taxon-name-part-type="subgenus">Gymnometriocnemus</tp:taxon-name-part>) <tp:taxon-name-part taxon-name-part-type="species">pallidus</tp:taxon-name-part></tp:taxon-name> sp. n. (CH-eik47): <bold>D</bold> Wing <bold>E</bold> Antenna <bold>F</bold> genitalia. Specimen codes in parenthesis correspond to codes in BOLD and in figure 6. Scale bar: 200 µm (<bold>A, D</bold>); 100 µm (<bold>B, C, E, F</bold>).</p></caption><graphic xmlns:xlink="http://www.w3.org/1999/xlink" xlink:href="zookeys-508-127-g003.jpg" position="float" orientation="portrait" xlink:type="simple" id="oo_45368.jpg"/></fig></tp:treatment-sec></tp:taxon-treatment>
