# Supplementary material for: A review of Norwegian Gymnometriocnemus (Diptera, Chironomidae) including the description of two new species and a new name for Gymnometriocnemus volitans (Goetghebuer) sensu Brundin
Source: Zookeys. 2015 Jun 17;(508):127–42. doi: 10.3897/zookeys.508.9874 (PMC4492210; doi:10.3897/zookeys.508.9874)
Supplement: XML Treatment for Gymnometriocnemus (Gymnometriocnemus) marionensis [file zookeys.508.9874-treatment3.xml]

<!DOCTYPE tp:taxon-treatment
  PUBLIC "-//TaxonX//DTD Taxonomic Treatment Publishing DTD v0 20100105//EN" "tax-treatment-NSO.dtd">
<tp:taxon-treatment xmlns:tp="http://www.plazi.org/taxpub"><tp:treatment-meta><kwd-group><label>Taxon classification</label><kwd><named-content content-type="kingdom">Animalia</named-content></kwd><kwd><named-content content-type="order">Diptera</named-content></kwd><kwd><named-content content-type="family">Chironomidae</named-content></kwd></kwd-group><mixed-citation publication-type="journal"><person-group><name><surname>Stur</surname><given-names>Elisabeth</given-names></name><name><surname>Ekrem</surname><given-names>Torbjørn</given-names></name></person-group><article-title>A review of Norwegian <italic><tp:taxon-name><tp:taxon-name-part taxon-name-part-type="genus">Gymnometriocnemus</tp:taxon-name-part></tp:taxon-name></italic> (<tp:taxon-name><tp:taxon-name-part taxon-name-part-type="order">Diptera</tp:taxon-name-part></tp:taxon-name>, <tp:taxon-name><tp:taxon-name-part taxon-name-part-type="family">Chironomidae</tp:taxon-name-part></tp:taxon-name>) including the description of two new species and a new name for <italic><tp:taxon-name><tp:taxon-name-part taxon-name-part-type="genus">Gymnometriocnemus</tp:taxon-name-part> <tp:taxon-name-part taxon-name-part-type="species">volitans</tp:taxon-name-part></tp:taxon-name></italic> (Goetghebuer) sensu Brundin</article-title><source>Zookeys</source><day>17</day><month>6</month><year>2015</year><volume>2015</volume><issue>508</issue><fpage>127</fpage><lpage>142</lpage><pub-id pub-id-type="doi">10.3897/zookeys.508.9874</pub-id></mixed-citation></tp:treatment-meta><tp:nomenclature><tp:taxon-name>
                        <tp:taxon-name-part taxon-name-part-type="genus">Gymnometriocnemus</tp:taxon-name-part>
                        (<tp:taxon-name-part taxon-name-part-type="subgenus">Gymnometriocnemus</tp:taxon-name-part>)
                        <tp:taxon-name-part taxon-name-part-type="species">marionensis</tp:taxon-name-part>
                    </tp:taxon-name><tp:taxon-authority>Sæther, 1969</tp:taxon-authority></tp:nomenclature><tp:treatment-sec sec-type="Remarks"><title>Remarks.</title><p>Only one specimen of this species from Norway has been available to us. It fits Sæther’s description of <tp:taxon-name><tp:taxon-name-part taxon-name-part-type="genus">Gymnometriocnemus</tp:taxon-name-part> (<tp:taxon-name-part taxon-name-part-type="subgenus">Gymnometriocnemus</tp:taxon-name-part>) <tp:taxon-name-part taxon-name-part-type="species">marionensis</tp:taxon-name-part></tp:taxon-name> in having very slightly larger megasetae on the gonostyli than specimens of <tp:taxon-name><tp:taxon-name-part taxon-name-part-type="genus">Gymnometriocnemus</tp:taxon-name-part> (<tp:taxon-name-part taxon-name-part-type="subgenus">Gymnometriocnemus</tp:taxon-name-part>) <tp:taxon-name-part taxon-name-part-type="species">subnudus</tp:taxon-name-part></tp:taxon-name> (Figs <xref ref-type="fig" rid="F4">4A, C</xref>), but this character is not trustworthy as it is dependent on the orientation of the gonostyli in the slide-mount. The larger anal point will separate <tp:taxon-name><tp:taxon-name-part taxon-name-part-type="genus">Gymnometriocnemus</tp:taxon-name-part> (<tp:taxon-name-part taxon-name-part-type="subgenus">Gymnometriocnemus</tp:taxon-name-part>) <tp:taxon-name-part taxon-name-part-type="species">marionensis</tp:taxon-name-part></tp:taxon-name> (c. 38 µm long) from <italic><tp:taxon-name><tp:taxon-name-part taxon-name-part-type="genus">Gymnometriocnemus</tp:taxon-name-part> <tp:taxon-name-part taxon-name-part-type="species">subnudus</tp:taxon-name-part></tp:taxon-name></italic> (c. 17 µm long). <xref ref-type="bibr" rid="B5">Cranston and Oliver (1988)</xref> synonymized <tp:taxon-name><tp:taxon-name-part taxon-name-part-type="genus">Gymnometriocnemus</tp:taxon-name-part> (<tp:taxon-name-part taxon-name-part-type="subgenus">Gymnometriocnemus</tp:taxon-name-part>) <tp:taxon-name-part taxon-name-part-type="species">marionensis</tp:taxon-name-part></tp:taxon-name> with <tp:taxon-name><tp:taxon-name-part taxon-name-part-type="genus">Gymnometriocnemus</tp:taxon-name-part> (<tp:taxon-name-part taxon-name-part-type="subgenus">Gymnometriocnemus</tp:taxon-name-part>) <tp:taxon-name-part taxon-name-part-type="species">subnudus</tp:taxon-name-part></tp:taxon-name> doubting the diagnostic value of the size of the megaseta and position of the end of R<sub>2+3</sub> (Fig. <xref ref-type="fig" rid="F5">5A</xref>). We have not examined the types of <tp:taxon-name><tp:taxon-name-part taxon-name-part-type="genus">Gymnometriocnemus</tp:taxon-name-part> (<tp:taxon-name-part taxon-name-part-type="subgenus">Gymnometriocnemus</tp:taxon-name-part>) <tp:taxon-name-part taxon-name-part-type="species">marionensis</tp:taxon-name-part></tp:taxon-name>, but specimens from Michigan and North Carolina (ZMBN) identified by Ole Sæther as belonging to this species. This record of the species is the first from Norway and Europe.</p><fig id="F4" position="float" orientation="portrait"><label>Figure 4.</label><caption><p>Hypopygia of Norwegian <italic><tp:taxon-name><tp:taxon-name-part taxon-name-part-type="genus">Gymnometriocnemus</tp:taxon-name-part></tp:taxon-name></italic>. <bold>A</bold> <tp:taxon-name><tp:taxon-name-part taxon-name-part-type="genus">Gymnometriocnemus</tp:taxon-name-part> (<tp:taxon-name-part taxon-name-part-type="subgenus">Gymnometriocnemus</tp:taxon-name-part>) <tp:taxon-name-part taxon-name-part-type="species">marionensis</tp:taxon-name-part></tp:taxon-name> (Finnmark06) <bold>B</bold> <tp:taxon-name><tp:taxon-name-part taxon-name-part-type="genus">Gymnometriocnemus</tp:taxon-name-part> (<tp:taxon-name-part taxon-name-part-type="subgenus">Gymnometriocnemus</tp:taxon-name-part>) <tp:taxon-name-part taxon-name-part-type="species">pallidus</tp:taxon-name-part></tp:taxon-name> sp. n. (CH-eik131) <bold>C</bold> <tp:taxon-name><tp:taxon-name-part taxon-name-part-type="genus">Gymnometriocnemus</tp:taxon-name-part> (<tp:taxon-name-part taxon-name-part-type="subgenus">Gymnometriocnemus</tp:taxon-name-part>) <tp:taxon-name-part taxon-name-part-type="species">subnudus</tp:taxon-name-part></tp:taxon-name> (ATNA398) <bold>D</bold> <tp:taxon-name><tp:taxon-name-part taxon-name-part-type="genus">Gymnometriocnemus</tp:taxon-name-part> (<tp:taxon-name-part taxon-name-part-type="subgenus">Raphidocladius</tp:taxon-name-part>) <tp:taxon-name-part taxon-name-part-type="species">autumnalis</tp:taxon-name-part></tp:taxon-name> sp. n. (Finnmark201) <bold>E</bold> <tp:taxon-name><tp:taxon-name-part taxon-name-part-type="genus">Gymnometriocnemus</tp:taxon-name-part> (<tp:taxon-name-part taxon-name-part-type="subgenus">Raphidocladius</tp:taxon-name-part>) <tp:taxon-name-part taxon-name-part-type="species">brumalis</tp:taxon-name-part></tp:taxon-name> (Finnmark75) <bold>F</bold> <tp:taxon-name><tp:taxon-name-part taxon-name-part-type="genus">Gymnometriocnemus</tp:taxon-name-part> (<tp:taxon-name-part taxon-name-part-type="subgenus">Raphidocladius</tp:taxon-name-part>) <tp:taxon-name-part taxon-name-part-type="species">kamimegavirgus</tp:taxon-name-part></tp:taxon-name> (Finnmark76). Scale bar = 50 µm. Specimen codes in parenthesis correspond to codes in BOLD and in figure 6.</p></caption><graphic xmlns:xlink="http://www.w3.org/1999/xlink" xlink:href="zookeys-508-127-g004.jpg" position="float" orientation="portrait" xlink:type="simple" id="oo_45369.jpg"/></fig><fig id="F5" position="float" orientation="portrait"><label>Figure 5.</label><caption><p>Distal part of wing for Norwegian <italic><tp:taxon-name><tp:taxon-name-part taxon-name-part-type="genus">Gymnometriocnemus</tp:taxon-name-part></tp:taxon-name></italic>. <bold>A</bold> <tp:taxon-name><tp:taxon-name-part taxon-name-part-type="genus">Gymnometriocnemus</tp:taxon-name-part> (<tp:taxon-name-part taxon-name-part-type="subgenus">Gymnometriocnemus</tp:taxon-name-part>) <tp:taxon-name-part taxon-name-part-type="species">marionensis</tp:taxon-name-part></tp:taxon-name> (Finnmark06) <bold>B</bold> <tp:taxon-name><tp:taxon-name-part taxon-name-part-type="genus">Gymnometriocnemus</tp:taxon-name-part> (<tp:taxon-name-part taxon-name-part-type="subgenus">Gymnometriocnemus</tp:taxon-name-part>) <tp:taxon-name-part taxon-name-part-type="species">pallidus</tp:taxon-name-part></tp:taxon-name> sp. n. (CH-eik131) <bold>C</bold> <tp:taxon-name><tp:taxon-name-part taxon-name-part-type="genus">Gymnometriocnemus</tp:taxon-name-part> (<tp:taxon-name-part taxon-name-part-type="subgenus">Gymnometriocnemus</tp:taxon-name-part>) <tp:taxon-name-part taxon-name-part-type="species">subnudus</tp:taxon-name-part></tp:taxon-name> (ATNA98) <bold>D</bold> <tp:taxon-name><tp:taxon-name-part taxon-name-part-type="genus">Gymnometriocnemus</tp:taxon-name-part> (<tp:taxon-name-part taxon-name-part-type="subgenus">Raphidocladius</tp:taxon-name-part>) <tp:taxon-name-part taxon-name-part-type="species">autumnalis</tp:taxon-name-part></tp:taxon-name> sp. n. (Finnmark201) <bold>E</bold> <tp:taxon-name><tp:taxon-name-part taxon-name-part-type="genus">Gymnometriocnemus</tp:taxon-name-part> (<tp:taxon-name-part taxon-name-part-type="subgenus">Raphidocladius</tp:taxon-name-part>) <tp:taxon-name-part taxon-name-part-type="species">brumalis</tp:taxon-name-part></tp:taxon-name> (CH-OSF70) <bold>F</bold> <tp:taxon-name><tp:taxon-name-part taxon-name-part-type="genus">Gymnometriocnemus</tp:taxon-name-part> (<tp:taxon-name-part taxon-name-part-type="subgenus">Raphidocladius</tp:taxon-name-part>) <tp:taxon-name-part taxon-name-part-type="species">kamimegavirgus</tp:taxon-name-part></tp:taxon-name> (ATNA269). Scale bar = 200 µm. Specimen codes in parenthesis correspond to codes in BOLD and in figure 6.</p></caption><graphic xmlns:xlink="http://www.w3.org/1999/xlink" xlink:href="zookeys-508-127-g005.jpg" position="float" orientation="portrait" xlink:type="simple" id="oo_45370.jpg"/></fig><!--PageBreak--></tp:treatment-sec><ref-list><ref id="B5"><mixed-citation xmlns:xlink="http://www.w3.org/1999/xlink" xlink:type="simple"><person-group><name name-style="western"><surname>Cranston</surname><given-names>PS</given-names></name><name name-style="western"><surname>Oliver</surname><given-names>DR</given-names></name></person-group> (<year>1988</year>) <article-title>Additions and corrections to the Nearctic <tp:taxon-name><tp:taxon-name-part taxon-name-part-type="subfamily">Orthocladiinae</tp:taxon-name-part></tp:taxon-name> (<tp:taxon-name><tp:taxon-name-part taxon-name-part-type="order">Diptera</tp:taxon-name-part></tp:taxon-name>: <tp:taxon-name><tp:taxon-name-part taxon-name-part-type="family">Chironomidae</tp:taxon-name-part></tp:taxon-name>).</article-title> <source>Canadian Entomologist</source> <volume>120</volume>: <fpage>425</fpage>–<lpage>462</lpage>. doi: <ext-link ext-link-type="doi" xlink:href="10.4039/Ent120425-5" xlink:type="simple">10.4039/Ent120425-5</ext-link></mixed-citation></ref></ref-list></tp:taxon-treatment>
