# Supplementary material for: A review of Norwegian Gymnometriocnemus (Diptera, Chironomidae) including the description of two new species and a new name for Gymnometriocnemus volitans (Goetghebuer) sensu Brundin
Source: Zookeys. 2015 Jun 17;(508):127–42. doi: 10.3897/zookeys.508.9874 (PMC4492210; doi:10.3897/zookeys.508.9874)
Supplement: XML Treatment for Gymnometriocnemus (Gymnometriocnemus) pallidus [file zookeys.508.9874-treatment4.xml]

<!DOCTYPE tp:taxon-treatment
  PUBLIC "-//TaxonX//DTD Taxonomic Treatment Publishing DTD v0 20100105//EN" "tax-treatment-NSO.dtd">
<tp:taxon-treatment xmlns:tp="http://www.plazi.org/taxpub"><tp:treatment-meta><kwd-group><label>Taxon classification</label><kwd><named-content content-type="kingdom">Animalia</named-content></kwd><kwd><named-content content-type="order">Diptera</named-content></kwd><kwd><named-content content-type="family">Chironomidae</named-content></kwd></kwd-group><mixed-citation publication-type="journal"><person-group><name><surname>Stur</surname><given-names>Elisabeth</given-names></name><name><surname>Ekrem</surname><given-names>Torbjørn</given-names></name></person-group><article-title>A review of Norwegian <italic><tp:taxon-name><tp:taxon-name-part taxon-name-part-type="genus">Gymnometriocnemus</tp:taxon-name-part></tp:taxon-name></italic> (<tp:taxon-name><tp:taxon-name-part taxon-name-part-type="order">Diptera</tp:taxon-name-part></tp:taxon-name>, <tp:taxon-name><tp:taxon-name-part taxon-name-part-type="family">Chironomidae</tp:taxon-name-part></tp:taxon-name>) including the description of two new species and a new name for <italic><tp:taxon-name><tp:taxon-name-part taxon-name-part-type="genus">Gymnometriocnemus</tp:taxon-name-part> <tp:taxon-name-part taxon-name-part-type="species">volitans</tp:taxon-name-part></tp:taxon-name></italic> (Goetghebuer) sensu Brundin</article-title><source>Zookeys</source><day>17</day><month>6</month><year>2015</year><volume>2015</volume><issue>508</issue><fpage>127</fpage><lpage>142</lpage><pub-id pub-id-type="doi">10.3897/zookeys.508.9874</pub-id></mixed-citation></tp:treatment-meta><tp:nomenclature><tp:taxon-name>
                        <tp:taxon-name-part taxon-name-part-type="genus">Gymnometriocnemus</tp:taxon-name-part>
                        (<tp:taxon-name-part taxon-name-part-type="subgenus">Gymnometriocnemus</tp:taxon-name-part>)
                        <tp:taxon-name-part taxon-name-part-type="species">pallidus</tp:taxon-name-part>
                        <object-id xmlns:xlink="http://www.w3.org/1999/xlink" content-type="zoobank" xlink:type="simple">http://zoobank.org/8C19C165-6923-4A17-9C9D-380DD9413E41</object-id>
                    </tp:taxon-name><tp:taxon-status xmlns:xlink="http://www.w3.org/1999/xlink" xlink:type="simple">sp. n.</tp:taxon-status></tp:nomenclature><tp:treatment-sec sec-type="Type material"><title>Type material.</title><p>Holotype: Male adult (NTNU-VM slide 143840), Norway, Hordaland, Kvam, Berge, oak canopy fogging, tree #3, <named-content xmlns:xlink="http://www.w3.org/1999/xlink" content-type="dwc:verbatimCoordinates" xlink:type="simple">60.30921°N; 6.16453°E</named-content>, 23.vi.2011, leg. Karl H. Thunes [BOLD ID: CH-eik131]. 5 Paratypes: 2 male adults as holotype except tree #1 <named-content xmlns:xlink="http://www.w3.org/1999/xlink" content-type="dwc:verbatimCoordinates" xlink:type="simple">60.314°N; 6.167°E</named-content>, 21.vi.2011; 1 female adult as holotype except tree #18, <named-content xmlns:xlink="http://www.w3.org/1999/xlink" content-type="dwc:verbatimCoordinates" xlink:type="simple">59.201°N; 9.920°E</named-content>, 5.vii.2012; 2 male adults, Norway, Telemark, Porsgrunn, Brevik, Frierflauene, <named-content xmlns:xlink="http://www.w3.org/1999/xlink" content-type="dwc:verbatimCoordinates" xlink:type="simple">59.0579°N; 9.66485°E</named-content>, Malaise trap, 30.vi–27.vii.2010, leg. Geir Søli.</p></tp:treatment-sec><tp:treatment-sec sec-type="Etymology"><title>Etymology.</title><p>The species is named “pallidus”, Latin adjective meaning pale, referring to the conspicuous pale body colour compared to other Holarctic <italic><tp:taxon-name><tp:taxon-name-part taxon-name-part-type="genus">Gymnometriocnemus</tp:taxon-name-part></tp:taxon-name></italic>.</p></tp:treatment-sec><tp:treatment-sec sec-type="Diagnosis"><title>Diagnosis.</title><p><tp:taxon-name><tp:taxon-name-part taxon-name-part-type="genus">Gymnometriocnemus</tp:taxon-name-part> (<tp:taxon-name-part taxon-name-part-type="subgenus">Gymnometriocnemus</tp:taxon-name-part>) <tp:taxon-name-part taxon-name-part-type="species">pallidus</tp:taxon-name-part></tp:taxon-name> can be separated from other <italic><tp:taxon-name><tp:taxon-name-part taxon-name-part-type="genus">Gymnometriocnemus</tp:taxon-name-part></tp:taxon-name></italic> species by the following combination of characters in the adults: body pale yellow-green; male with short inconspicuous virga, gonostylus with convex outer margin and weakly developed crista dorsalis. Female with setae on most of wing surface, including numerous in cell m; antenna with apical flagellomere pointed and longer than flagellomere 4; genitalia with long rami, about the same length as notum.</p><!--PageBreak--><!--PageBreak--></tp:treatment-sec><tp:treatment-sec sec-type="Description"><title>Description.</title><p>Male adult (n = 5 unless otherwise stated). Wing length 1.21–1.30, 1.28 mm. Colouration pale yellow-green body, legs and antennae; slightly darker bands on scutum; postnotum, dorsal side of head, ventral part of preepisternum pale brown; eyes dark brown.</p><p>Head. Antennal ratio in Table <xref ref-type="table" rid="T1">1</xref>. Temporal setae 9-10; palp lengths (in µm): 25/30/90-100/80-90 (4)/110-115 (4).</p><p>Thorax. Antepronotum with 2-6, 3 setae. Dorsocentrals 10-17, 13; acrostichals 7-12, 10, minute and difficult to discern; prealars 3-4; scutellars 6-7.</p><p>Wing (Fig. <xref ref-type="fig" rid="F5">5B</xref>). Costa moderately extended, not reaching half way to apex of M<sub>1+2</sub>; R<sub>2+3</sub> approaching costa at 1/3 distance between R<sub>1</sub> and R<sub>4+5</sub>. Macrotrichia present on membrane in apical half of wing, 0-2 setae in cell m. Veins Sc, R<sub>2+3</sub>, M and pseudovein without setae.</p><p>Legs. Fore tibia with one spur, 35 µm long; mid tibia with two spurs ca. 20-25 µm long; hind tibia with well-developed comb and 2 spurs, ca. 20 and 35 µm long. Fore leg ratios in Table <xref ref-type="table" rid="T1">1</xref>.</p><p>Hypopygium (Fig. <xref ref-type="fig" rid="F4">4B</xref>). Ninth tergite with 10-15, 13 setae, median setae stronger and situated on an obvious anal point. Virga 15–20 µm long consisting of two spines. Inferior volsella well-developed lobe; gonostylus with slightly convex outer margin.</p><p>Female adult (n = 1). Wing length 1.23 mm. Colouration as male.</p><p>Head. Antenna (Fig. <xref ref-type="fig" rid="F3">3E</xref>) with five flagellomeres, lengths (in µm): 75/60/70/60/70. Temporal setae 9; palp lengths (in µm): 25/30/95/-/-.</p><p>Thorax. Antepronotum with 6 setae. Dorsocentrals 18; acrostichals 11; prealars 3; scutellars 6.</p><p>Wing (Fig. <xref ref-type="fig" rid="F3">3D</xref>). Costa well extended, reaching slightly past half way to apex of M<sub>1+2</sub>; R<sub>2+3</sub> approaching costa at 1/3 distance between R<sub>1</sub> and R<sub>4+5</sub>. Macrotrichia present on membrane in whole wing. Veins M, Sc and R<sub>2+3</sub> without setae.</p><p>Legs. Fore tibia with one spur, 20 µm long; mid tibia lost; hind tibia with well-developed comb and 2 spines, ca. 35–40 µm long. Tarsus of fore leg lost (LR<sub>1</sub> not measurable).</p><p>Genitalia (Fig. <xref ref-type="fig" rid="F3">3F</xref>). Gonocoxite IX with 7 setae. Ninth tergite undivided, semi-circular with 12 setae; cercus 50 µm long; seminal capsules about 70 µm long and 45 µm wide, seminal tubules about 325 µm long. Notum as long as rami, 87 µm. Inner lobe of gonapophysis VIII broadly rounded with numerous long medially directed microtrichiae.</p><p>Immature stages unknown</p></tp:treatment-sec><tp:treatment-sec sec-type="Remarks"><title>Remarks.</title><p>The species is morphologically similar to <tp:taxon-name><tp:taxon-name-part taxon-name-part-type="genus">Gymnometriocnemus</tp:taxon-name-part> (<tp:taxon-name-part taxon-name-part-type="subgenus">Gymnometriocnemus</tp:taxon-name-part>) <tp:taxon-name-part taxon-name-part-type="species">subnudus</tp:taxon-name-part></tp:taxon-name> and <tp:taxon-name><tp:taxon-name-part taxon-name-part-type="genus">Gymnometriocnemus</tp:taxon-name-part> (<tp:taxon-name-part taxon-name-part-type="subgenus">Gymnometriocnemus</tp:taxon-name-part>) <tp:taxon-name-part taxon-name-part-type="species">johanasecundus</tp:taxon-name-part></tp:taxon-name>, but paler (see whole specimen figures in BOLD dataset DS-GYMNO). Males and females are almost completely yellow-green with pale brown posterior side of head and postnotum; pale brown scutal bands and ventral side of preepisternum. <tp:taxon-name><tp:taxon-name-part taxon-name-part-type="genus">Gymnometriocnemus</tp:taxon-name-part> (<tp:taxon-name-part taxon-name-part-type="subgenus">Gymnometriocnemus</tp:taxon-name-part>) <tp:taxon-name-part taxon-name-part-type="species">pallidus</tp:taxon-name-part></tp:taxon-name> is also similar to these species in having a short, triangular anal point and a small virga, but the hypopygium of <tp:taxon-name><tp:taxon-name-part taxon-name-part-type="genus">Gymnometriocnemus</tp:taxon-name-part> (<tp:taxon-name-part taxon-name-part-type="subgenus">Gymnometriocnemus</tp:taxon-name-part>) <tp:taxon-name-part taxon-name-part-type="species">pallidus</tp:taxon-name-part></tp:taxon-name> has a more prominent inferior volsella than <tp:taxon-name><tp:taxon-name-part taxon-name-part-type="genus">Gymnometriocnemus</tp:taxon-name-part> (<tp:taxon-name-part taxon-name-part-type="subgenus">Gymnometriocnemus</tp:taxon-name-part>) <tp:taxon-name-part taxon-name-part-type="species">johanasecundus</tp:taxon-name-part></tp:taxon-name> and considerably stronger anal tergite setae than <tp:taxon-name><tp:taxon-name-part taxon-name-part-type="genus">Gymnometriocnemus</tp:taxon-name-part> (<tp:taxon-name-part taxon-name-part-type="subgenus">Gymnometriocnemus</tp:taxon-name-part>) <tp:taxon-name-part taxon-name-part-type="species">subnudus</tp:taxon-name-part></tp:taxon-name> (Figs <xref ref-type="fig" rid="F4">4B, C</xref>). Comparison with DNA barcode data in BOLD indicates that the species also has records from Germany and France.</p><!--PageBreak--></tp:treatment-sec><tp:treatment-sec><!--Section generated to contain objects referenced in tp:taxon-treatment.--><table-wrap id="T1" position="float" orientation="portrait"><label>Table 1.</label><caption><p>Antennal ratios (AR) and fore leg ratios (LR<sub>1</sub>) of male <italic><tp:taxon-name><tp:taxon-name-part taxon-name-part-type="genus">Gymnometriocnemus</tp:taxon-name-part></tp:taxon-name></italic> from Norway.</p></caption><table rules="all"><tbody><tr><th rowspan="1" colspan="1">Species</th><th rowspan="1" colspan="1">AR</th><th rowspan="1" colspan="1">LR<sub>1</sub></th></tr><tr><td rowspan="1" colspan="1"><tp:taxon-name><tp:taxon-name-part taxon-name-part-type="genus">Gymnometriocnemus</tp:taxon-name-part> (<tp:taxon-name-part taxon-name-part-type="subgenus">Raphidocladius</tp:taxon-name-part>) <tp:taxon-name-part taxon-name-part-type="species">kamimegavirgus</tp:taxon-name-part></tp:taxon-name></td><td rowspan="1" colspan="1">0.88–1.14, 1.04 [n=5]</td><td rowspan="1" colspan="1">0.51–0.52, 0.51 [n=3]</td></tr><tr><td rowspan="1" colspan="1"><tp:taxon-name><tp:taxon-name-part taxon-name-part-type="genus">Gymnometriocnemus</tp:taxon-name-part> (<tp:taxon-name-part taxon-name-part-type="subgenus">Raphidocladius</tp:taxon-name-part>) <tp:taxon-name-part taxon-name-part-type="species">brumalis</tp:taxon-name-part></tp:taxon-name></td><td rowspan="1" colspan="1">1.03–1.31, 1.19 [n=5]</td><td rowspan="1" colspan="1">0.50–0.53, 0.51 [n=5]</td></tr><tr><td rowspan="1" colspan="1"><tp:taxon-name><tp:taxon-name-part taxon-name-part-type="genus">Gymnometriocnemus</tp:taxon-name-part> (<tp:taxon-name-part taxon-name-part-type="subgenus">Raphidocladius</tp:taxon-name-part>) <tp:taxon-name-part taxon-name-part-type="species">autumnalis</tp:taxon-name-part></tp:taxon-name></td><td rowspan="1" colspan="1">0.87–1.00, 0.94 [n=4]</td><td rowspan="1" colspan="1">0.56–0.58, 0.57 [n=4]</td></tr><tr><td rowspan="1" colspan="1"><tp:taxon-name><tp:taxon-name-part taxon-name-part-type="genus">Gymnometriocnemus</tp:taxon-name-part> (<tp:taxon-name-part taxon-name-part-type="subgenus">Gymnometriocnemus</tp:taxon-name-part>) <tp:taxon-name-part taxon-name-part-type="species">subnudus</tp:taxon-name-part></tp:taxon-name></td><td rowspan="1" colspan="1">1.00–1.08, 1.06 [n=3]</td><td rowspan="1" colspan="1">0.58–0.63, 0.61 [n=3]</td></tr><tr><td rowspan="1" colspan="1"><tp:taxon-name><tp:taxon-name-part taxon-name-part-type="genus">Gymnometriocnemus</tp:taxon-name-part> (<tp:taxon-name-part taxon-name-part-type="subgenus">Gymnometriocnemus</tp:taxon-name-part>) <tp:taxon-name-part taxon-name-part-type="species">pallidus</tp:taxon-name-part></tp:taxon-name></td><td rowspan="1" colspan="1">1.05–1.10, 1.07 [n=5]</td><td rowspan="1" colspan="1">0.62–0.69, 0.65 [n=5]</td></tr><tr><td rowspan="1" colspan="1"><tp:taxon-name><tp:taxon-name-part taxon-name-part-type="genus">Gymnometriocnemus</tp:taxon-name-part> (<tp:taxon-name-part taxon-name-part-type="subgenus">Gymnometriocnemus</tp:taxon-name-part>) <tp:taxon-name-part taxon-name-part-type="species">marionensis</tp:taxon-name-part></tp:taxon-name></td><td rowspan="1" colspan="1">1.00–1.08, 1.05 [n=4]</td><td rowspan="1" colspan="1">0.60–0.68, 0.65 [n=4]</td></tr></tbody></table></table-wrap><fig id="F5" position="float" orientation="portrait"><label>Figure 5.</label><caption><p>Distal part of wing for Norwegian <italic><tp:taxon-name><tp:taxon-name-part taxon-name-part-type="genus">Gymnometriocnemus</tp:taxon-name-part></tp:taxon-name></italic>. <bold>A</bold> <tp:taxon-name><tp:taxon-name-part taxon-name-part-type="genus">Gymnometriocnemus</tp:taxon-name-part> (<tp:taxon-name-part taxon-name-part-type="subgenus">Gymnometriocnemus</tp:taxon-name-part>) <tp:taxon-name-part taxon-name-part-type="species">marionensis</tp:taxon-name-part></tp:taxon-name> (Finnmark06) <bold>B</bold> <tp:taxon-name><tp:taxon-name-part taxon-name-part-type="genus">Gymnometriocnemus</tp:taxon-name-part> (<tp:taxon-name-part taxon-name-part-type="subgenus">Gymnometriocnemus</tp:taxon-name-part>) <tp:taxon-name-part taxon-name-part-type="species">pallidus</tp:taxon-name-part></tp:taxon-name> sp. n. (CH-eik131) <bold>C</bold> <tp:taxon-name><tp:taxon-name-part taxon-name-part-type="genus">Gymnometriocnemus</tp:taxon-name-part> (<tp:taxon-name-part taxon-name-part-type="subgenus">Gymnometriocnemus</tp:taxon-name-part>) <tp:taxon-name-part taxon-name-part-type="species">subnudus</tp:taxon-name-part></tp:taxon-name> (ATNA98) <bold>D</bold> <tp:taxon-name><tp:taxon-name-part taxon-name-part-type="genus">Gymnometriocnemus</tp:taxon-name-part> (<tp:taxon-name-part taxon-name-part-type="subgenus">Raphidocladius</tp:taxon-name-part>) <tp:taxon-name-part taxon-name-part-type="species">autumnalis</tp:taxon-name-part></tp:taxon-name> sp. n. (Finnmark201) <bold>E</bold> <tp:taxon-name><tp:taxon-name-part taxon-name-part-type="genus">Gymnometriocnemus</tp:taxon-name-part> (<tp:taxon-name-part taxon-name-part-type="subgenus">Raphidocladius</tp:taxon-name-part>) <tp:taxon-name-part taxon-name-part-type="species">brumalis</tp:taxon-name-part></tp:taxon-name> (CH-OSF70) <bold>F</bold> <tp:taxon-name><tp:taxon-name-part taxon-name-part-type="genus">Gymnometriocnemus</tp:taxon-name-part> (<tp:taxon-name-part taxon-name-part-type="subgenus">Raphidocladius</tp:taxon-name-part>) <tp:taxon-name-part taxon-name-part-type="species">kamimegavirgus</tp:taxon-name-part></tp:taxon-name> (ATNA269). Scale bar = 200 µm. Specimen codes in parenthesis correspond to codes in BOLD and in figure 6.</p></caption><graphic xmlns:xlink="http://www.w3.org/1999/xlink" xlink:href="zookeys-508-127-g005.jpg" position="float" orientation="portrait" xlink:type="simple" id="oo_45370.jpg"/></fig><fig id="F4" position="float" orientation="portrait"><label>Figure 4.</label><caption><p>Hypopygia of Norwegian <italic><tp:taxon-name><tp:taxon-name-part taxon-name-part-type="genus">Gymnometriocnemus</tp:taxon-name-part></tp:taxon-name></italic>. <bold>A</bold> <tp:taxon-name><tp:taxon-name-part taxon-name-part-type="genus">Gymnometriocnemus</tp:taxon-name-part> (<tp:taxon-name-part taxon-name-part-type="subgenus">Gymnometriocnemus</tp:taxon-name-part>) <tp:taxon-name-part taxon-name-part-type="species">marionensis</tp:taxon-name-part></tp:taxon-name> (Finnmark06) <bold>B</bold> <tp:taxon-name><tp:taxon-name-part taxon-name-part-type="genus">Gymnometriocnemus</tp:taxon-name-part> (<tp:taxon-name-part taxon-name-part-type="subgenus">Gymnometriocnemus</tp:taxon-name-part>) <tp:taxon-name-part taxon-name-part-type="species">pallidus</tp:taxon-name-part></tp:taxon-name> sp. n. (CH-eik131) <bold>C</bold> <tp:taxon-name><tp:taxon-name-part taxon-name-part-type="genus">Gymnometriocnemus</tp:taxon-name-part> (<tp:taxon-name-part taxon-name-part-type="subgenus">Gymnometriocnemus</tp:taxon-name-part>) <tp:taxon-name-part taxon-name-part-type="species">subnudus</tp:taxon-name-part></tp:taxon-name> (ATNA398) <bold>D</bold> <tp:taxon-name><tp:taxon-name-part taxon-name-part-type="genus">Gymnometriocnemus</tp:taxon-name-part> (<tp:taxon-name-part taxon-name-part-type="subgenus">Raphidocladius</tp:taxon-name-part>) <tp:taxon-name-part taxon-name-part-type="species">autumnalis</tp:taxon-name-part></tp:taxon-name> sp. n. (Finnmark201) <bold>E</bold> <tp:taxon-name><tp:taxon-name-part taxon-name-part-type="genus">Gymnometriocnemus</tp:taxon-name-part> (<tp:taxon-name-part taxon-name-part-type="subgenus">Raphidocladius</tp:taxon-name-part>) <tp:taxon-name-part taxon-name-part-type="species">brumalis</tp:taxon-name-part></tp:taxon-name> (Finnmark75) <bold>F</bold> <tp:taxon-name><tp:taxon-name-part taxon-name-part-type="genus">Gymnometriocnemus</tp:taxon-name-part> (<tp:taxon-name-part taxon-name-part-type="subgenus">Raphidocladius</tp:taxon-name-part>) <tp:taxon-name-part taxon-name-part-type="species">kamimegavirgus</tp:taxon-name-part></tp:taxon-name> (Finnmark76). Scale bar = 50 µm. Specimen codes in parenthesis correspond to codes in BOLD and in figure 6.</p></caption><graphic xmlns:xlink="http://www.w3.org/1999/xlink" xlink:href="zookeys-508-127-g004.jpg" position="float" orientation="portrait" xlink:type="simple" id="oo_45369.jpg"/></fig><fig id="F3" position="float" orientation="portrait"><label>Figure 3.</label><caption><p>Female <italic><tp:taxon-name><tp:taxon-name-part taxon-name-part-type="genus">Gymnometriocnemus</tp:taxon-name-part></tp:taxon-name></italic>. <bold>A–C</bold> <italic><tp:taxon-name><tp:taxon-name-part taxon-name-part-type="genus">Gymnometriocnemus</tp:taxon-name-part> <tp:taxon-name-part taxon-name-part-type="species">brevitarsis</tp:taxon-name-part></tp:taxon-name></italic> (CH-OSF33): <bold>A</bold> Wing <bold>B</bold> Antenna <bold>C</bold> genitalia <bold>D–F</bold> <tp:taxon-name><tp:taxon-name-part taxon-name-part-type="genus">Gymnometriocnemus</tp:taxon-name-part> (<tp:taxon-name-part taxon-name-part-type="subgenus">Gymnometriocnemus</tp:taxon-name-part>) <tp:taxon-name-part taxon-name-part-type="species">pallidus</tp:taxon-name-part></tp:taxon-name> sp. n. (CH-eik47): <bold>D</bold> Wing <bold>E</bold> Antenna <bold>F</bold> genitalia. Specimen codes in parenthesis correspond to codes in BOLD and in figure 6. Scale bar: 200 µm (<bold>A, D</bold>); 100 µm (<bold>B, C, E, F</bold>).</p></caption><graphic xmlns:xlink="http://www.w3.org/1999/xlink" xlink:href="zookeys-508-127-g003.jpg" position="float" orientation="portrait" xlink:type="simple" id="oo_45368.jpg"/></fig></tp:treatment-sec></tp:taxon-treatment>
