# Supplementary material for: A review of Norwegian Gymnometriocnemus (Diptera, Chironomidae) including the description of two new species and a new name for Gymnometriocnemus volitans (Goetghebuer) sensu Brundin
Source: Zookeys. 2015 Jun 17;(508):127–42. doi: 10.3897/zookeys.508.9874 (PMC4492210; doi:10.3897/zookeys.508.9874)
Supplement: XML Treatment for Gymnometriocnemus (Raphidocladius) autumnalis [file zookeys.508.9874-treatment6.xml]

<!DOCTYPE tp:taxon-treatment
  PUBLIC "-//TaxonX//DTD Taxonomic Treatment Publishing DTD v0 20100105//EN" "tax-treatment-NSO.dtd">
<tp:taxon-treatment xmlns:tp="http://www.plazi.org/taxpub"><tp:treatment-meta><kwd-group><label>Taxon classification</label><kwd><named-content content-type="kingdom">Animalia</named-content></kwd><kwd><named-content content-type="order">Diptera</named-content></kwd><kwd><named-content content-type="family">Chironomidae</named-content></kwd></kwd-group><mixed-citation publication-type="journal"><person-group><name><surname>Stur</surname><given-names>Elisabeth</given-names></name><name><surname>Ekrem</surname><given-names>Torbjørn</given-names></name></person-group><article-title>A review of Norwegian <italic><tp:taxon-name><tp:taxon-name-part taxon-name-part-type="genus">Gymnometriocnemus</tp:taxon-name-part></tp:taxon-name></italic> (<tp:taxon-name><tp:taxon-name-part taxon-name-part-type="order">Diptera</tp:taxon-name-part></tp:taxon-name>, <tp:taxon-name><tp:taxon-name-part taxon-name-part-type="family">Chironomidae</tp:taxon-name-part></tp:taxon-name>) including the description of two new species and a new name for <italic><tp:taxon-name><tp:taxon-name-part taxon-name-part-type="genus">Gymnometriocnemus</tp:taxon-name-part> <tp:taxon-name-part taxon-name-part-type="species">volitans</tp:taxon-name-part></tp:taxon-name></italic> (Goetghebuer) sensu Brundin</article-title><source>Zookeys</source><day>17</day><month>6</month><year>2015</year><volume>2015</volume><issue>508</issue><fpage>127</fpage><lpage>142</lpage><pub-id pub-id-type="doi">10.3897/zookeys.508.9874</pub-id></mixed-citation></tp:treatment-meta><tp:nomenclature><tp:taxon-name>
                        <tp:taxon-name-part taxon-name-part-type="genus">Gymnometriocnemus</tp:taxon-name-part>
                        (<tp:taxon-name-part taxon-name-part-type="subgenus">Raphidocladius</tp:taxon-name-part>)
                        <tp:taxon-name-part taxon-name-part-type="species">autumnalis</tp:taxon-name-part>
                        <object-id xmlns:xlink="http://www.w3.org/1999/xlink" content-type="zoobank" xlink:type="simple">http://zoobank.org/CAB0F99B-1A0A-4078-A68D-D8DB31D0DEB1</object-id>
                    </tp:taxon-name><tp:taxon-status xmlns:xlink="http://www.w3.org/1999/xlink" xlink:type="simple">sp. n.</tp:taxon-status><xref ref-type="fig" rid="F4">Figs 4D</xref><xref ref-type="fig" rid="F5">, 5D</xref></tp:nomenclature><tp:treatment-sec sec-type="Type material"><title>Type material.</title><p>Holotype: Male adult (NTNU-VM slide no. 136299), Norway, Finnmark, Porsanger, small pond near Gaggavann, <named-content xmlns:xlink="http://www.w3.org/1999/xlink" content-type="dwc:verbatimCoordinates" xlink:type="simple">69.8306°N; 25.1856°E</named-content>, 107 m a.s.l., 03.ix.2010, leg. Alyssa Anderson [BOLD ID: Finnmark201]. 3 Paratypes, male adults: 1 Norway, Finnmark, Vardø, Nedre Domen, lake and pond at road E75, <named-content xmlns:xlink="http://www.w3.org/1999/xlink" content-type="dwc:verbatimCoordinates" xlink:type="simple">70.3215°N; <!--PageBreak-->31.0341°E</named-content>, 120 m a.s.l., 05.ix.2010, leg. Alyssa Anderson; 1 Norway, Finnmark, Nordkapp, Nordkapp-Plateau, <named-content xmlns:xlink="http://www.w3.org/1999/xlink" content-type="dwc:verbatimCoordinates" xlink:type="simple">71.1446°N; 25.7641°E</named-content>, 220 m a.s.l., 01-ix-2010, leg. Trond Andersen; 1 Norway, Oppland, Dovre, Rondane National Park, Vidjedalsbekken (upper), Malaise trap, <named-content xmlns:xlink="http://www.w3.org/1999/xlink" content-type="dwc:verbatimCoordinates" xlink:type="simple">61.9717°N; 9.83606°E</named-content>, 1280 m a.s.l., 15.ix.2008, leg. Terje Hoffstad.</p></tp:treatment-sec><tp:treatment-sec sec-type="Etymology"><title>Etymology.</title><p>The species is named “autumnalis”, Latin adjective meaning belonging to autumn, referring to the time of the year when the type material was collected.</p></tp:treatment-sec><tp:treatment-sec sec-type="Diagnosis"><title>Diagnosis.</title><p><tp:taxon-name><tp:taxon-name-part taxon-name-part-type="genus">Gymnometriocnemus</tp:taxon-name-part> (<tp:taxon-name-part taxon-name-part-type="subgenus">Raphidocladius</tp:taxon-name-part>) <tp:taxon-name-part taxon-name-part-type="species">autumnalis</tp:taxon-name-part></tp:taxon-name> can be separated from other <italic><tp:taxon-name><tp:taxon-name-part taxon-name-part-type="genus">Gymnometriocnemus</tp:taxon-name-part></tp:taxon-name></italic> species by the following combination of characters in the adult male: body brown, dark brown; virga long and conspicuous with strong lateral sclerotization, anal tergite without dorsal anal point or ridge, gonostylus with convex outer margin and well-defined median crista dorsalis.</p></tp:treatment-sec><tp:treatment-sec sec-type="Description"><title>Description.</title><p>Male adult (n = 4 unless otherwise stated). Wing length 1.30–1.52, 1.43 mm. Colouration completely brown, dark brown except for pale transverse bands posteriorly on abdominal tergites V–VIII, narrower on tergite V.</p><p>Head. Antennal ratio in Table <xref ref-type="table" rid="T1">1</xref>. Temporal setae 8-10, 9; palp lengths (in µm): 25/35/80-90/75-90/105-125.</p><p>Thorax. Antepronotum with 2 setae. Dorsocentrals 10-11; acrostichals 8-9, minute and difficult to discern; prealars 4-6; scutellars 2-5.</p><p>Wing (Fig. <xref ref-type="fig" rid="F5">5D</xref>). Costa moderately extended, not reaching half way to apex of M<sub>1+2</sub>; R<sub>2+3</sub> approaching costa at ½ distance between R<sub>1</sub> and R<sub>4+5</sub>. Macrotrichia frequent on membrane in apical 1/3 of wing, absent from cell m, few (0-6) in cells cu+an. Veins Sc, R<sub>2+3</sub>, M, Cu, PCu and pseudovein without setae.</p><p>Legs. Fore tibia with one spur, 40 µm long; mid tibia with two spurs ca. 20 µm long; hind tibia with well-developed comb and 2 spines, ca. 50 µm long. Fore leg ratios in Table <xref ref-type="table" rid="T1">1</xref>.</p><p>Hypopygium (Fig. <xref ref-type="fig" rid="F4">4D</xref>). Ninth tergite with 16-19, 18 setae, without anal point or ridge. Virga 110-120, 115 µm long consisting of two spines, with strong lateral sclerotization. Inferior volsella well-developed lobe; gonostylus with slightly convex outer margin and well-defined median crista dorsalis.</p><p>Female and immature stages unknown.</p></tp:treatment-sec><tp:treatment-sec sec-type="Remarks"><title>Remarks.</title><p>The species is morphologically similar to <!--PageBreak--><tp:taxon-name><tp:taxon-name-part taxon-name-part-type="genus">Gymnometriocnemus</tp:taxon-name-part> (<tp:taxon-name-part taxon-name-part-type="subgenus">Raphidocladius</tp:taxon-name-part>) <tp:taxon-name-part taxon-name-part-type="species">brumalis</tp:taxon-name-part></tp:taxon-name> and <tp:taxon-name><tp:taxon-name-part taxon-name-part-type="genus">Gymnometriocnemus</tp:taxon-name-part> (<tp:taxon-name-part taxon-name-part-type="subgenus">Raphidocladius</tp:taxon-name-part>) <tp:taxon-name-part taxon-name-part-type="species">kamimegavirgus</tp:taxon-name-part></tp:taxon-name>, but different in lacking an anal point or ridge on the anal tergite. This character is similar to characters reported for <italic><tp:taxon-name><tp:taxon-name-part taxon-name-part-type="genus">Gymnometriocnemus</tp:taxon-name-part> <tp:taxon-name-part taxon-name-part-type="species">terrestris</tp:taxon-name-part></tp:taxon-name></italic> and <italic><tp:taxon-name><tp:taxon-name-part taxon-name-part-type="genus">Gymnometriocnemus</tp:taxon-name-part> <tp:taxon-name-part taxon-name-part-type="species">tairaprimus</tp:taxon-name-part></tp:taxon-name></italic>, but these two species can according to original descriptions be separated by having a higher AR (1.4 in <italic><tp:taxon-name><tp:taxon-name-part taxon-name-part-type="genus">Gymnometriocnemus</tp:taxon-name-part> <tp:taxon-name-part taxon-name-part-type="species">terrestris</tp:taxon-name-part></tp:taxon-name></italic>) and a different shape of the superior volsella (<xref ref-type="bibr" rid="B13">Krüger and Thienemann 1941</xref>; <xref ref-type="bibr" rid="B15">Sasa and Okasawa 1994</xref>). The virga of <italic><tp:taxon-name><tp:taxon-name-part taxon-name-part-type="genus">Gymnometriocnemus</tp:taxon-name-part> <tp:taxon-name-part taxon-name-part-type="species">terrestris</tp:taxon-name-part></tp:taxon-name></italic> has not been described, but the species is listed as a member of subgenus <italic><tp:taxon-name><tp:taxon-name-part taxon-name-part-type="genus">Gymnometriocnemus</tp:taxon-name-part></tp:taxon-name></italic> in the World Catalogue of <tp:taxon-name><tp:taxon-name-part taxon-name-part-type="family">Chironomidae</tp:taxon-name-part></tp:taxon-name> (<xref ref-type="bibr" rid="B2">Ashe and O’Connor 2012</xref>). We have examined two males and one female between cellophane strips on two separate pins from the Goetghebuer collection; labels reading “Allemagne, Dr Thienemann, Bonn 1939”. Only one pin with a female bears a type label, but all specimens are likely part of the type series and regarded as syntypes. A small virga is visible in a rather well mounted and cleared hypopygium on one of the specimens. We can confirm placement in subgenus <italic><tp:taxon-name><tp:taxon-name-part taxon-name-part-type="genus">Gymnometriocnemus</tp:taxon-name-part></tp:taxon-name></italic> and that none of the specimens we have collected in Norway belong to this species. <tp:taxon-name><tp:taxon-name-part taxon-name-part-type="genus">Gymnometriocnemus</tp:taxon-name-part> (<tp:taxon-name-part taxon-name-part-type="subgenus">Raphidocladius</tp:taxon-name-part>) <tp:taxon-name-part taxon-name-part-type="species">autumnalis</tp:taxon-name-part></tp:taxon-name> has so far only been recorded from the very north of mainland Norway and the Rondane mountains (1280 m a.s.l.) in Central Norway.</p></tp:treatment-sec><tp:treatment-sec><!--Section generated to contain objects referenced in tp:taxon-treatment.--><fig id="F4" position="float" orientation="portrait"><label>Figure 4.</label><caption><p>Hypopygia of Norwegian <italic><tp:taxon-name><tp:taxon-name-part taxon-name-part-type="genus">Gymnometriocnemus</tp:taxon-name-part></tp:taxon-name></italic>. <bold>A</bold> <tp:taxon-name><tp:taxon-name-part taxon-name-part-type="genus">Gymnometriocnemus</tp:taxon-name-part> (<tp:taxon-name-part taxon-name-part-type="subgenus">Gymnometriocnemus</tp:taxon-name-part>) <tp:taxon-name-part taxon-name-part-type="species">marionensis</tp:taxon-name-part></tp:taxon-name> (Finnmark06) <bold>B</bold> <tp:taxon-name><tp:taxon-name-part taxon-name-part-type="genus">Gymnometriocnemus</tp:taxon-name-part> (<tp:taxon-name-part taxon-name-part-type="subgenus">Gymnometriocnemus</tp:taxon-name-part>) <tp:taxon-name-part taxon-name-part-type="species">pallidus</tp:taxon-name-part></tp:taxon-name> sp. n. (CH-eik131) <bold>C</bold> <tp:taxon-name><tp:taxon-name-part taxon-name-part-type="genus">Gymnometriocnemus</tp:taxon-name-part> (<tp:taxon-name-part taxon-name-part-type="subgenus">Gymnometriocnemus</tp:taxon-name-part>) <tp:taxon-name-part taxon-name-part-type="species">subnudus</tp:taxon-name-part></tp:taxon-name> (ATNA398) <bold>D</bold> <tp:taxon-name><tp:taxon-name-part taxon-name-part-type="genus">Gymnometriocnemus</tp:taxon-name-part> (<tp:taxon-name-part taxon-name-part-type="subgenus">Raphidocladius</tp:taxon-name-part>) <tp:taxon-name-part taxon-name-part-type="species">autumnalis</tp:taxon-name-part></tp:taxon-name> sp. n. (Finnmark201) <bold>E</bold> <tp:taxon-name><tp:taxon-name-part taxon-name-part-type="genus">Gymnometriocnemus</tp:taxon-name-part> (<tp:taxon-name-part taxon-name-part-type="subgenus">Raphidocladius</tp:taxon-name-part>) <tp:taxon-name-part taxon-name-part-type="species">brumalis</tp:taxon-name-part></tp:taxon-name> (Finnmark75) <bold>F</bold> <tp:taxon-name><tp:taxon-name-part taxon-name-part-type="genus">Gymnometriocnemus</tp:taxon-name-part> (<tp:taxon-name-part taxon-name-part-type="subgenus">Raphidocladius</tp:taxon-name-part>) <tp:taxon-name-part taxon-name-part-type="species">kamimegavirgus</tp:taxon-name-part></tp:taxon-name> (Finnmark76). Scale bar = 50 µm. Specimen codes in parenthesis correspond to codes in BOLD and in figure 6.</p></caption><graphic xmlns:xlink="http://www.w3.org/1999/xlink" xlink:href="zookeys-508-127-g004.jpg" position="float" orientation="portrait" xlink:type="simple" id="oo_45369.jpg"/></fig><fig id="F5" position="float" orientation="portrait"><label>Figure 5.</label><caption><p>Distal part of wing for Norwegian <italic><tp:taxon-name><tp:taxon-name-part taxon-name-part-type="genus">Gymnometriocnemus</tp:taxon-name-part></tp:taxon-name></italic>. <bold>A</bold> <tp:taxon-name><tp:taxon-name-part taxon-name-part-type="genus">Gymnometriocnemus</tp:taxon-name-part> (<tp:taxon-name-part taxon-name-part-type="subgenus">Gymnometriocnemus</tp:taxon-name-part>) <tp:taxon-name-part taxon-name-part-type="species">marionensis</tp:taxon-name-part></tp:taxon-name> (Finnmark06) <bold>B</bold> <tp:taxon-name><tp:taxon-name-part taxon-name-part-type="genus">Gymnometriocnemus</tp:taxon-name-part> (<tp:taxon-name-part taxon-name-part-type="subgenus">Gymnometriocnemus</tp:taxon-name-part>) <tp:taxon-name-part taxon-name-part-type="species">pallidus</tp:taxon-name-part></tp:taxon-name> sp. n. (CH-eik131) <bold>C</bold> <tp:taxon-name><tp:taxon-name-part taxon-name-part-type="genus">Gymnometriocnemus</tp:taxon-name-part> (<tp:taxon-name-part taxon-name-part-type="subgenus">Gymnometriocnemus</tp:taxon-name-part>) <tp:taxon-name-part taxon-name-part-type="species">subnudus</tp:taxon-name-part></tp:taxon-name> (ATNA98) <bold>D</bold> <tp:taxon-name><tp:taxon-name-part taxon-name-part-type="genus">Gymnometriocnemus</tp:taxon-name-part> (<tp:taxon-name-part taxon-name-part-type="subgenus">Raphidocladius</tp:taxon-name-part>) <tp:taxon-name-part taxon-name-part-type="species">autumnalis</tp:taxon-name-part></tp:taxon-name> sp. n. (Finnmark201) <bold>E</bold> <tp:taxon-name><tp:taxon-name-part taxon-name-part-type="genus">Gymnometriocnemus</tp:taxon-name-part> (<tp:taxon-name-part taxon-name-part-type="subgenus">Raphidocladius</tp:taxon-name-part>) <tp:taxon-name-part taxon-name-part-type="species">brumalis</tp:taxon-name-part></tp:taxon-name> (CH-OSF70) <bold>F</bold> <tp:taxon-name><tp:taxon-name-part taxon-name-part-type="genus">Gymnometriocnemus</tp:taxon-name-part> (<tp:taxon-name-part taxon-name-part-type="subgenus">Raphidocladius</tp:taxon-name-part>) <tp:taxon-name-part taxon-name-part-type="species">kamimegavirgus</tp:taxon-name-part></tp:taxon-name> (ATNA269). Scale bar = 200 µm. Specimen codes in parenthesis correspond to codes in BOLD and in figure 6.</p></caption><graphic xmlns:xlink="http://www.w3.org/1999/xlink" xlink:href="zookeys-508-127-g005.jpg" position="float" orientation="portrait" xlink:type="simple" id="oo_45370.jpg"/></fig><table-wrap id="T1" position="float" orientation="portrait"><label>Table 1.</label><caption><p>Antennal ratios (AR) and fore leg ratios (LR<sub>1</sub>) of male <italic><tp:taxon-name><tp:taxon-name-part taxon-name-part-type="genus">Gymnometriocnemus</tp:taxon-name-part></tp:taxon-name></italic> from Norway.</p></caption><table rules="all"><tbody><tr><th rowspan="1" colspan="1">Species</th><th rowspan="1" colspan="1">AR</th><th rowspan="1" colspan="1">LR<sub>1</sub></th></tr><tr><td rowspan="1" colspan="1"><tp:taxon-name><tp:taxon-name-part taxon-name-part-type="genus">Gymnometriocnemus</tp:taxon-name-part> (<tp:taxon-name-part taxon-name-part-type="subgenus">Raphidocladius</tp:taxon-name-part>) <tp:taxon-name-part taxon-name-part-type="species">kamimegavirgus</tp:taxon-name-part></tp:taxon-name></td><td rowspan="1" colspan="1">0.88–1.14, 1.04 [n=5]</td><td rowspan="1" colspan="1">0.51–0.52, 0.51 [n=3]</td></tr><tr><td rowspan="1" colspan="1"><tp:taxon-name><tp:taxon-name-part taxon-name-part-type="genus">Gymnometriocnemus</tp:taxon-name-part> (<tp:taxon-name-part taxon-name-part-type="subgenus">Raphidocladius</tp:taxon-name-part>) <tp:taxon-name-part taxon-name-part-type="species">brumalis</tp:taxon-name-part></tp:taxon-name></td><td rowspan="1" colspan="1">1.03–1.31, 1.19 [n=5]</td><td rowspan="1" colspan="1">0.50–0.53, 0.51 [n=5]</td></tr><tr><td rowspan="1" colspan="1"><tp:taxon-name><tp:taxon-name-part taxon-name-part-type="genus">Gymnometriocnemus</tp:taxon-name-part> (<tp:taxon-name-part taxon-name-part-type="subgenus">Raphidocladius</tp:taxon-name-part>) <tp:taxon-name-part taxon-name-part-type="species">autumnalis</tp:taxon-name-part></tp:taxon-name></td><td rowspan="1" colspan="1">0.87–1.00, 0.94 [n=4]</td><td rowspan="1" colspan="1">0.56–0.58, 0.57 [n=4]</td></tr><tr><td rowspan="1" colspan="1"><tp:taxon-name><tp:taxon-name-part taxon-name-part-type="genus">Gymnometriocnemus</tp:taxon-name-part> (<tp:taxon-name-part taxon-name-part-type="subgenus">Gymnometriocnemus</tp:taxon-name-part>) <tp:taxon-name-part taxon-name-part-type="species">subnudus</tp:taxon-name-part></tp:taxon-name></td><td rowspan="1" colspan="1">1.00–1.08, 1.06 [n=3]</td><td rowspan="1" colspan="1">0.58–0.63, 0.61 [n=3]</td></tr><tr><td rowspan="1" colspan="1"><tp:taxon-name><tp:taxon-name-part taxon-name-part-type="genus">Gymnometriocnemus</tp:taxon-name-part> (<tp:taxon-name-part taxon-name-part-type="subgenus">Gymnometriocnemus</tp:taxon-name-part>) <tp:taxon-name-part taxon-name-part-type="species">pallidus</tp:taxon-name-part></tp:taxon-name></td><td rowspan="1" colspan="1">1.05–1.10, 1.07 [n=5]</td><td rowspan="1" colspan="1">0.62–0.69, 0.65 [n=5]</td></tr><tr><td rowspan="1" colspan="1"><tp:taxon-name><tp:taxon-name-part taxon-name-part-type="genus">Gymnometriocnemus</tp:taxon-name-part> (<tp:taxon-name-part taxon-name-part-type="subgenus">Gymnometriocnemus</tp:taxon-name-part>) <tp:taxon-name-part taxon-name-part-type="species">marionensis</tp:taxon-name-part></tp:taxon-name></td><td rowspan="1" colspan="1">1.00–1.08, 1.05 [n=4]</td><td rowspan="1" colspan="1">0.60–0.68, 0.65 [n=4]</td></tr></tbody></table></table-wrap></tp:treatment-sec><ref-list><ref id="B13"><mixed-citation xmlns:xlink="http://www.w3.org/1999/xlink" xlink:type="simple"><person-group><name name-style="western"><surname>Krüger</surname><given-names>F</given-names></name><name name-style="western"><surname>Thienemann</surname><given-names>A</given-names></name></person-group> (<year>1941</year>) <article-title>Terrestrische Chironomiden XI. Die Gattung <italic><tp:taxon-name><tp:taxon-name-part taxon-name-part-type="genus">Gymnometriocnemus</tp:taxon-name-part></tp:taxon-name></italic> Goetgh. (Mit einem Beitrag von M. Goetghebuer, Gent).</article-title> <source>Zoologischer Anzeiger</source> <volume>135</volume>: <fpage>185</fpage>–<lpage>195</lpage>.</mixed-citation></ref><ref id="B15"><mixed-citation xmlns:xlink="http://www.w3.org/1999/xlink" xlink:type="simple"><person-group><name name-style="western"><surname>Sasa</surname><given-names>M</given-names></name><name name-style="western"><surname>Okasawa</surname><given-names>T</given-names></name></person-group> (<year>1994</year>) <source>Part 2. Additional information on the <tp:taxon-name><tp:taxon-name-part taxon-name-part-type="family">Chironomidae</tp:taxon-name-part></tp:taxon-name> of the Hokuriku region. Some charactersitics of water quality and aquatic organism in the chief lakes in Toyama prefecture</source>. <publisher-name>Toyama Prefectural Environmental Science Research Center</publisher-name>, <publisher-loc>Toyama</publisher-loc>, <fpage>68</fpage>–<lpage>87</lpage>.</mixed-citation></ref><ref id="B2"><mixed-citation xmlns:xlink="http://www.w3.org/1999/xlink" xlink:type="simple"><person-group><name name-style="western"><surname>Ashe</surname><given-names>P</given-names></name><name name-style="western"><surname>O’Connor</surname><given-names>JP</given-names></name></person-group> (<year>2012</year>) <source>A world catalogue of <tp:taxon-name><tp:taxon-name-part taxon-name-part-type="family">Chironomidae</tp:taxon-name-part></tp:taxon-name> (<tp:taxon-name><tp:taxon-name-part taxon-name-part-type="order">Diptera</tp:taxon-name-part></tp:taxon-name>). Part 2. <tp:taxon-name><tp:taxon-name-part taxon-name-part-type="subfamily">Orthocladiinae</tp:taxon-name-part></tp:taxon-name>.</source> <publisher-name>Irish Biogeographical Society &amp; National Museum of Ireland</publisher-name>, <publisher-loc>Dublin</publisher-loc>, <size units="page">968 pp</size>.</mixed-citation></ref></ref-list></tp:taxon-treatment>
