# Supplementary material for: A review of Norwegian Gymnometriocnemus (Diptera, Chironomidae) including the description of two new species and a new name for Gymnometriocnemus volitans (Goetghebuer) sensu Brundin
Source: Zookeys. 2015 Jun 17;(508):127–42. doi: 10.3897/zookeys.508.9874 (PMC4492210; doi:10.3897/zookeys.508.9874)
Supplement: XML Treatment for Gymnometriocnemus (Raphidocladius) brumalis [file zookeys.508.9874-treatment7.xml]

<!DOCTYPE tp:taxon-treatment
  PUBLIC "-//TaxonX//DTD Taxonomic Treatment Publishing DTD v0 20100105//EN" "tax-treatment-NSO.dtd">
<tp:taxon-treatment xmlns:tp="http://www.plazi.org/taxpub"><tp:treatment-meta><kwd-group><label>Taxon classification</label><kwd><named-content content-type="kingdom">Animalia</named-content></kwd><kwd><named-content content-type="order">Diptera</named-content></kwd><kwd><named-content content-type="family">Chironomidae</named-content></kwd></kwd-group><mixed-citation publication-type="journal"><person-group><name><surname>Stur</surname><given-names>Elisabeth</given-names></name><name><surname>Ekrem</surname><given-names>Torbjørn</given-names></name></person-group><article-title>A review of Norwegian <italic><tp:taxon-name><tp:taxon-name-part taxon-name-part-type="genus">Gymnometriocnemus</tp:taxon-name-part></tp:taxon-name></italic> (<tp:taxon-name><tp:taxon-name-part taxon-name-part-type="order">Diptera</tp:taxon-name-part></tp:taxon-name>, <tp:taxon-name><tp:taxon-name-part taxon-name-part-type="family">Chironomidae</tp:taxon-name-part></tp:taxon-name>) including the description of two new species and a new name for <italic><tp:taxon-name><tp:taxon-name-part taxon-name-part-type="genus">Gymnometriocnemus</tp:taxon-name-part> <tp:taxon-name-part taxon-name-part-type="species">volitans</tp:taxon-name-part></tp:taxon-name></italic> (Goetghebuer) sensu Brundin</article-title><source>Zookeys</source><day>17</day><month>6</month><year>2015</year><volume>2015</volume><issue>508</issue><fpage>127</fpage><lpage>142</lpage><pub-id pub-id-type="doi">10.3897/zookeys.508.9874</pub-id></mixed-citation></tp:treatment-meta><tp:nomenclature><tp:taxon-name>
                        <tp:taxon-name-part taxon-name-part-type="genus">Gymnometriocnemus</tp:taxon-name-part>
                        (<tp:taxon-name-part taxon-name-part-type="subgenus">Raphidocladius</tp:taxon-name-part>)
                        <tp:taxon-name-part taxon-name-part-type="species">brumalis</tp:taxon-name-part>
                    </tp:taxon-name><tp:taxon-authority>(Edwards, 1929)</tp:taxon-authority></tp:nomenclature><tp:treatment-sec sec-type="Remarks"><title>Remarks.</title><p>We have barcoded specimens from eastern, central and northern Norway that fall within the same genetic cluster although with quite large intraspecific divergence (0–6.8%, mean 3.42% K2P-distance) (Fig. <xref ref-type="fig" rid="F6">6</xref>). We are at present not able to find morphological differences that fully correspond to the internal groupings inside the <!--PageBreak--><!--PageBreak--><tp:taxon-name><tp:taxon-name-part taxon-name-part-type="genus">Gymnometriocnemus</tp:taxon-name-part> (<tp:taxon-name-part taxon-name-part-type="subgenus">Raphidocladius</tp:taxon-name-part>) <tp:taxon-name-part taxon-name-part-type="species">brumalis</tp:taxon-name-part></tp:taxon-name> cluster and all our specimens fit the description by <xref ref-type="bibr" rid="B18">Sæther (1983)</xref> with the additions by <xref ref-type="bibr" rid="B5">Cranston and Oliver (1988)</xref>. There is some variation observed in the length of the virga in relationship with the length of the gonocoxite, one of the characters used to separate <tp:taxon-name><tp:taxon-name-part taxon-name-part-type="genus">Gymnometriocnemus</tp:taxon-name-part> (<tp:taxon-name-part taxon-name-part-type="subgenus">Raphidocladius</tp:taxon-name-part>) <tp:taxon-name-part taxon-name-part-type="species">acigus</tp:taxon-name-part></tp:taxon-name> from <tp:taxon-name><tp:taxon-name-part taxon-name-part-type="genus">Gymnometriocnemus</tp:taxon-name-part> (<tp:taxon-name-part taxon-name-part-type="subgenus">Raphidocladius</tp:taxon-name-part>) <tp:taxon-name-part taxon-name-part-type="species">brumalis</tp:taxon-name-part></tp:taxon-name> (<xref ref-type="bibr" rid="B5">Cranston and Oliver 1988</xref>; <xref ref-type="bibr" rid="B18">Sæther 1983</xref>), but we have not examined or barcoded a sufficient number of specimens to confidently conclude if the divergent genetic clusters in our <tp:taxon-name><tp:taxon-name-part taxon-name-part-type="genus">Gymnometriocnemus</tp:taxon-name-part> (<tp:taxon-name-part taxon-name-part-type="subgenus">Raphidocladius</tp:taxon-name-part>) <tp:taxon-name-part taxon-name-part-type="species">brumalis</tp:taxon-name-part></tp:taxon-name> can be regarded as separate species. We have examined the male holotype and a male paratype of <tp:taxon-name><tp:taxon-name-part taxon-name-part-type="genus">Gymnometriocnemus</tp:taxon-name-part> (<tp:taxon-name-part taxon-name-part-type="subgenus">Raphidocladius</tp:taxon-name-part>) <tp:taxon-name-part taxon-name-part-type="species">acigus</tp:taxon-name-part></tp:taxon-name> and can confirm that the species fits our and <xref ref-type="bibr" rid="B5">Cranston and Oliver’s (1988)</xref> interpretation of <tp:taxon-name><tp:taxon-name-part taxon-name-part-type="genus">Gymnometriocnemus</tp:taxon-name-part> (<tp:taxon-name-part taxon-name-part-type="subgenus">Raphidocladius</tp:taxon-name-part>) <tp:taxon-name-part taxon-name-part-type="species">brumalis</tp:taxon-name-part></tp:taxon-name>. The species has a Holarctic distribution.</p></tp:treatment-sec><tp:treatment-sec><!--Section generated to contain objects referenced in tp:taxon-treatment.--><fig id="F6" position="float" orientation="portrait"><label>Figure 6.</label><caption><p>Taxon ID-tree from Neighbour Joining analysis on K2P-distances using 1000 bootstrap replicates. Bootstrap values &gt;70 are given on branches.</p></caption><graphic xmlns:xlink="http://www.w3.org/1999/xlink" xlink:href="zookeys-508-127-g006.jpg" position="float" orientation="portrait" xlink:type="simple" id="oo_45371.jpg"/></fig></tp:treatment-sec><ref-list><ref id="B18"><mixed-citation xmlns:xlink="http://www.w3.org/1999/xlink" xlink:type="simple"><person-group><name name-style="western"><surname>Sæther</surname><given-names>OA</given-names></name></person-group> (<year>1983</year>) <article-title>A review of Holarctic <italic><tp:taxon-name><tp:taxon-name-part taxon-name-part-type="genus">Gymnometriocnemus</tp:taxon-name-part></tp:taxon-name></italic> Goetghebuer, 1932, with the description of <tp:taxon-name><tp:taxon-name-part taxon-name-part-type="subgenus">Raphidocladius</tp:taxon-name-part></tp:taxon-name> subgen. n. and <italic><tp:taxon-name><tp:taxon-name-part taxon-name-part-type="genus">Sublettiella</tp:taxon-name-part></tp:taxon-name></italic> gen. n. (<tp:taxon-name><tp:taxon-name-part taxon-name-part-type="order">Diptera</tp:taxon-name-part></tp:taxon-name>: <tp:taxon-name><tp:taxon-name-part taxon-name-part-type="family">Chironomidae</tp:taxon-name-part></tp:taxon-name>).</article-title> <source>Aquatic Insects</source> <volume>5</volume>: <fpage>209</fpage>–<lpage>226</lpage>. doi: <ext-link ext-link-type="doi" xlink:href="10.1080/01650428309361148" xlink:type="simple">10.1080/01650428309361148</ext-link></mixed-citation></ref><ref id="B5"><mixed-citation xmlns:xlink="http://www.w3.org/1999/xlink" xlink:type="simple"><person-group><name name-style="western"><surname>Cranston</surname><given-names>PS</given-names></name><name name-style="western"><surname>Oliver</surname><given-names>DR</given-names></name></person-group> (<year>1988</year>) <article-title>Additions and corrections to the Nearctic <tp:taxon-name><tp:taxon-name-part taxon-name-part-type="subfamily">Orthocladiinae</tp:taxon-name-part></tp:taxon-name> (<tp:taxon-name><tp:taxon-name-part taxon-name-part-type="order">Diptera</tp:taxon-name-part></tp:taxon-name>: <tp:taxon-name><tp:taxon-name-part taxon-name-part-type="family">Chironomidae</tp:taxon-name-part></tp:taxon-name>).</article-title> <source>Canadian Entomologist</source> <volume>120</volume>: <fpage>425</fpage>–<lpage>462</lpage>. doi: <ext-link ext-link-type="doi" xlink:href="10.4039/Ent120425-5" xlink:type="simple">10.4039/Ent120425-5</ext-link></mixed-citation></ref></ref-list></tp:taxon-treatment>
