# Supplementary material for: A review of Norwegian Gymnometriocnemus (Diptera, Chironomidae) including the description of two new species and a new name for Gymnometriocnemus volitans (Goetghebuer) sensu Brundin
Source: Zookeys. 2015 Jun 17;(508):127–42. doi: 10.3897/zookeys.508.9874 (PMC4492210; doi:10.3897/zookeys.508.9874)
Supplement: XML Treatment for Gymnometriocnemus (Raphidocladius) kamimegavirgus [file zookeys.508.9874-treatment8.xml]

<!DOCTYPE tp:taxon-treatment
  PUBLIC "-//TaxonX//DTD Taxonomic Treatment Publishing DTD v0 20100105//EN" "tax-treatment-NSO.dtd">
<tp:taxon-treatment xmlns:tp="http://www.plazi.org/taxpub"><tp:treatment-meta><kwd-group><label>Taxon classification</label><kwd><named-content content-type="kingdom">Animalia</named-content></kwd><kwd><named-content content-type="order">Diptera</named-content></kwd><kwd><named-content content-type="family">Chironomidae</named-content></kwd></kwd-group><mixed-citation publication-type="journal"><person-group><name><surname>Stur</surname><given-names>Elisabeth</given-names></name><name><surname>Ekrem</surname><given-names>Torbjørn</given-names></name></person-group><article-title>A review of Norwegian <italic><tp:taxon-name><tp:taxon-name-part taxon-name-part-type="genus">Gymnometriocnemus</tp:taxon-name-part></tp:taxon-name></italic> (<tp:taxon-name><tp:taxon-name-part taxon-name-part-type="order">Diptera</tp:taxon-name-part></tp:taxon-name>, <tp:taxon-name><tp:taxon-name-part taxon-name-part-type="family">Chironomidae</tp:taxon-name-part></tp:taxon-name>) including the description of two new species and a new name for <italic><tp:taxon-name><tp:taxon-name-part taxon-name-part-type="genus">Gymnometriocnemus</tp:taxon-name-part> <tp:taxon-name-part taxon-name-part-type="species">volitans</tp:taxon-name-part></tp:taxon-name></italic> (Goetghebuer) sensu Brundin</article-title><source>Zookeys</source><day>17</day><month>6</month><year>2015</year><volume>2015</volume><issue>508</issue><fpage>127</fpage><lpage>142</lpage><pub-id pub-id-type="doi">10.3897/zookeys.508.9874</pub-id></mixed-citation></tp:treatment-meta><tp:nomenclature><tp:taxon-name>
                        <tp:taxon-name-part taxon-name-part-type="genus">Gymnometriocnemus</tp:taxon-name-part>
                        (<tp:taxon-name-part taxon-name-part-type="subgenus">Raphidocladius</tp:taxon-name-part>)
                        <tp:taxon-name-part taxon-name-part-type="species">kamimegavirgus</tp:taxon-name-part>
                    </tp:taxon-name><tp:taxon-authority>Sasa &amp; Hirabayashi, 1993</tp:taxon-authority><tp:nomenclature-citation-list><tp:nomenclature-citation><tp:taxon-name><tp:taxon-name-part taxon-name-part-type="genus">Gymnometriocnemus</tp:taxon-name-part> <tp:taxon-name-part taxon-name-part-type="species">kamimegavirgus</tp:taxon-name-part></tp:taxon-name><comment> Sasa &amp; Hirabayashi (<xref ref-type="bibr" rid="B14">Sasa and Hirabayashi 1993</xref>; <xref ref-type="bibr" rid="B15">Sasa and Okasawa 1994</xref>).</comment></tp:nomenclature-citation><tp:nomenclature-citation><tp:taxon-name><tp:taxon-name-part taxon-name-part-type="genus">Gymnometriocnemus</tp:taxon-name-part> <tp:taxon-name-part taxon-name-part-type="species">volitans</tp:taxon-name-part></tp:taxon-name><comment> (Goetghebuer), misidentifications (e.g. <xref ref-type="bibr" rid="B4">Brundin 1956</xref>).</comment></tp:nomenclature-citation><tp:nomenclature-citation><tp:taxon-name><tp:taxon-name-part taxon-name-part-type="genus">Gymnometriocnemus</tp:taxon-name-part> (<tp:taxon-name-part taxon-name-part-type="subgenus">Raphidocladius</tp:taxon-name-part> <tp:taxon-name-part taxon-name-part-type="uncertainty-rank">?</tp:taxon-name-part>) <tp:taxon-name-part taxon-name-part-type="species">volitans</tp:taxon-name-part></tp:taxon-name><comment> (Goetghebuer) sensu <xref ref-type="bibr" rid="B4">Brundin (1956)</xref>, misidentification (<xref ref-type="bibr" rid="B18">Sæther 1983</xref>).</comment></tp:nomenclature-citation><tp:nomenclature-citation><tp:taxon-name><tp:taxon-name-part taxon-name-part-type="genus">Gymnometriocnemus</tp:taxon-name-part> (<tp:taxon-name-part taxon-name-part-type="subgenus">Raphidocladius</tp:taxon-name-part>) <tp:taxon-name-part taxon-name-part-type="species">volitans</tp:taxon-name-part></tp:taxon-name><comment> (Goetghebuer) sensu <xref ref-type="bibr" rid="B4">Brundin (1956)</xref> (<xref ref-type="bibr" rid="B2">Ashe and O’Connor 2012</xref>; <xref ref-type="bibr" rid="B19">Sæther and Spies 2013</xref>).</comment></tp:nomenclature-citation></tp:nomenclature-citation-list></tp:nomenclature><tp:treatment-sec sec-type="Diagnosis"><title>Diagnosis.</title><p><tp:taxon-name><tp:taxon-name-part taxon-name-part-type="genus">Gymnometriocnemus</tp:taxon-name-part> (<tp:taxon-name-part taxon-name-part-type="subgenus">Raphidocladius</tp:taxon-name-part>) <tp:taxon-name-part taxon-name-part-type="species">kamimegavirgus</tp:taxon-name-part></tp:taxon-name> can be separated from other species of the genus <italic><tp:taxon-name><tp:taxon-name-part taxon-name-part-type="genus">Gymnometriocnemus</tp:taxon-name-part></tp:taxon-name></italic> by having well-developed, long virga (about the length of the gonocoxite); AR 0.9-1.1 (n=5); LR<sub>1</sub> about 0.53-0.56 (n=3); wing membrane with setae at the apex only, occasionally with 1-2 setae proximally in cell an; R<sub>2+3</sub> situated in the middle between R<sub>1</sub> and R<sub>4+5</sub>; dark brown almost blackish thorax and head, slightly paler abdomen and legs.</p></tp:treatment-sec><tp:treatment-sec sec-type="Remarks"><title>Remarks.</title><p>Our examined material is from eastern, central and northern Norway, frequently collected near streams, rivers and moors. Male adults fit well with Brundin’s description of <italic><tp:taxon-name><tp:taxon-name-part taxon-name-part-type="genus">Gymnometriocnemus</tp:taxon-name-part> <tp:taxon-name-part taxon-name-part-type="species">volitans</tp:taxon-name-part></tp:taxon-name></italic>, and Sasa &amp; Hirabayashi’s description of <italic><tp:taxon-name><tp:taxon-name-part taxon-name-part-type="genus">Gymnometriocnemus</tp:taxon-name-part> <tp:taxon-name-part taxon-name-part-type="species">kamimegavirgus</tp:taxon-name-part></tp:taxon-name></italic> except for slightly fewer setae on the abdominal tergites (<xref ref-type="bibr" rid="B4">Brundin 1956</xref>; <xref ref-type="bibr" rid="B14">Sasa and Hirabayashi 1993</xref>; <xref ref-type="bibr" rid="B15">Sasa and Okasawa 1994</xref>). The species is Holarctic in distribution.</p></tp:treatment-sec><ref-list><ref id="B14"><mixed-citation xmlns:xlink="http://www.w3.org/1999/xlink" xlink:type="simple"><person-group><name name-style="western"><surname>Sasa</surname><given-names>M</given-names></name><name name-style="western"><surname>Hirabayashi</surname><given-names>K</given-names></name></person-group> (<year>1993</year>) <article-title>Studies on the additional chironomids (<tp:taxon-name><tp:taxon-name-part taxon-name-part-type="order">Diptera</tp:taxon-name-part></tp:taxon-name>, <tp:taxon-name><tp:taxon-name-part taxon-name-part-type="family">Chironomidae</tp:taxon-name-part></tp:taxon-name>) collected at Kamikochi and Asama-Onsen, Nagano, Japan.</article-title> <source>Japanese Journal of sanitary Zoology</source> <volume>44</volume>: <fpage>361</fpage>–<lpage>393</lpage>.</mixed-citation></ref><ref id="B15"><mixed-citation xmlns:xlink="http://www.w3.org/1999/xlink" xlink:type="simple"><person-group><name name-style="western"><surname>Sasa</surname><given-names>M</given-names></name><name name-style="western"><surname>Okasawa</surname><given-names>T</given-names></name></person-group> (<year>1994</year>) <source>Part 2. Additional information on the <tp:taxon-name><tp:taxon-name-part taxon-name-part-type="family">Chironomidae</tp:taxon-name-part></tp:taxon-name> of the Hokuriku region. Some charactersitics of water quality and aquatic organism in the chief lakes in Toyama prefecture</source>. <publisher-name>Toyama Prefectural Environmental Science Research Center</publisher-name>, <publisher-loc>Toyama</publisher-loc>, <fpage>68</fpage>–<lpage>87</lpage>.</mixed-citation></ref><ref id="B4"><mixed-citation xmlns:xlink="http://www.w3.org/1999/xlink" xlink:type="simple"><person-group><name name-style="western"><surname>Brundin</surname><given-names>L</given-names></name></person-group> (<year>1956</year>) <article-title>Zur Systematik der <tp:taxon-name><tp:taxon-name-part taxon-name-part-type="subfamily">Orthocladiinae</tp:taxon-name-part></tp:taxon-name> (Dipt. <tp:taxon-name><tp:taxon-name-part taxon-name-part-type="family">Chironomidae</tp:taxon-name-part></tp:taxon-name>).</article-title> <source>Institute of Freshwater Research Drottningholm Report</source> <volume>37</volume>: <fpage>5</fpage>–<lpage>185</lpage>.</mixed-citation></ref><ref id="B18"><mixed-citation xmlns:xlink="http://www.w3.org/1999/xlink" xlink:type="simple"><person-group><name name-style="western"><surname>Sæther</surname><given-names>OA</given-names></name></person-group> (<year>1983</year>) <article-title>A review of Holarctic <italic><tp:taxon-name><tp:taxon-name-part taxon-name-part-type="genus">Gymnometriocnemus</tp:taxon-name-part></tp:taxon-name></italic> Goetghebuer, 1932, with the description of <tp:taxon-name><tp:taxon-name-part taxon-name-part-type="subgenus">Raphidocladius</tp:taxon-name-part></tp:taxon-name> subgen. n. and <italic><tp:taxon-name><tp:taxon-name-part taxon-name-part-type="genus">Sublettiella</tp:taxon-name-part></tp:taxon-name></italic> gen. n. (<tp:taxon-name><tp:taxon-name-part taxon-name-part-type="order">Diptera</tp:taxon-name-part></tp:taxon-name>: <tp:taxon-name><tp:taxon-name-part taxon-name-part-type="family">Chironomidae</tp:taxon-name-part></tp:taxon-name>).</article-title> <source>Aquatic Insects</source> <volume>5</volume>: <fpage>209</fpage>–<lpage>226</lpage>. doi: <ext-link ext-link-type="doi" xlink:href="10.1080/01650428309361148" xlink:type="simple">10.1080/01650428309361148</ext-link></mixed-citation></ref><ref id="B2"><mixed-citation xmlns:xlink="http://www.w3.org/1999/xlink" xlink:type="simple"><person-group><name name-style="western"><surname>Ashe</surname><given-names>P</given-names></name><name name-style="western"><surname>O’Connor</surname><given-names>JP</given-names></name></person-group> (<year>2012</year>) <source>A world catalogue of <tp:taxon-name><tp:taxon-name-part taxon-name-part-type="family">Chironomidae</tp:taxon-name-part></tp:taxon-name> (<tp:taxon-name><tp:taxon-name-part taxon-name-part-type="order">Diptera</tp:taxon-name-part></tp:taxon-name>). Part 2. <tp:taxon-name><tp:taxon-name-part taxon-name-part-type="subfamily">Orthocladiinae</tp:taxon-name-part></tp:taxon-name>.</source> <publisher-name>Irish Biogeographical Society &amp; National Museum of Ireland</publisher-name>, <publisher-loc>Dublin</publisher-loc>, <size units="page">968 pp</size>.</mixed-citation></ref><ref id="B19"><mixed-citation xmlns:xlink="http://www.w3.org/1999/xlink" xlink:type="simple"><person-group><name name-style="western"><surname>Sæther</surname><given-names>OA</given-names></name><name name-style="western"><surname>Spies</surname><given-names>M</given-names></name></person-group> (<year>2013</year>) <article-title>Fauna Europaea: <tp:taxon-name><tp:taxon-name-part taxon-name-part-type="family">Chironomidae</tp:taxon-name-part></tp:taxon-name>.</article-title> In: <person-group><name name-style="western"><surname>de Jong</surname><given-names>H</given-names></name><name name-style="western"><surname>Pape</surname><given-names>T</given-names></name></person-group> (<role>Eds</role>) <source>Fauna Europaea: <tp:taxon-name><tp:taxon-name-part taxon-name-part-type="order">Diptera</tp:taxon-name-part></tp:taxon-name>: <tp:taxon-name><tp:taxon-name-part taxon-name-part-type="suborder">Nematocera</tp:taxon-name-part></tp:taxon-name>. Fauna Europaea version 2.6.2</source>.</mixed-citation></ref></ref-list></tp:taxon-treatment>
